# Supplementary material for: Characterization of a λ-Carrageenase Mutant with the Generation of Long-Chain λ-Neocarrageenan Oligosaccharides
Source: Foods. 2024 Jun 18;13(12):1923. doi: 10.3390/foods13121923 (PMC11202985; doi:10.3390/foods13121923)
Supplement: Supplementary file 1 [file foods-13-01923-s001.zip]

Archive with 1 entries (1 files):
- foods-3007520-supplementary.pdf
